# Supplementary material for: Embryology of the fat‐tailed dunnart ( Sminthopsis crassicaudata ): A marsupial model for comparative mammalian developmental and evolutionary biology
Source: Dev Dyn. 2024 May 9;254(2):142–57. doi: 10.1002/dvdy.711 (PMC11809135; doi:10.1002/dvdy.711)
Supplement: Supplementary file 1 — Table S1. Raw and transformed cycle weight data from monitored female dunnarts. Individual dunnarts were monitored daily for weight and were aligned based on either stage of collected embryos or birth of pouch young. Conditional formatting was applied to visualize weight decrease/increases. Average weight with standard deviation is shown for individual and all animals. Normalized daily weight changes were calculated using the formula ((Daily weight – Base weight)/Base weight) × 100. Where no anoestrous data was present, profile could not be determined for that animal. Normalized data are shown in table. Day 14 of gestation was noted as day of birth. [file DVDY-254-142-s001.xlsx]

## Sheet: Sheet1
		Cycle Day	1	2	3	4	5	6	7	8	9	10	11	12	13	14	15	16	17	18	19	20	21	22	23	24	25	26	27	28	29	30	31	1
		Stage	Anoestrous															Oestrous		Ovulation	Diestrous (pregnancy)								Epiblast	18-21	22-26	27-30	31-33	PY
Animal	Stage	Ave. weight	-17	-16	-15	-14	-13	-12	-11	-10	-9	-8	-7	-6	-5	-4	-3	-2	-1	0	1	2	3	4	5	6	7	8	9	10	11	12	13	Birth
		Raw data values (g) aligned by stage
1132	pluriblast	12.255							12.06	12.58	12.17	12.5			12.31	12.41	12.22	12.16	12.49	11.65	11.99	12.52
1145	pluriblast	14.5275							15.63	15.7	15.75	14.15			14.6	14.1	14.07	13.45	13.28	13.77	13.82	14.05	15	14.64	15.32	15.11
1312	pluriblast	13.5773				13.38	13.41			12.87	13.82	13.95	14.03	13.87			13.78	13	13.14	13.18	13.15			13.98	14.06	14.04
983	pluriblast	19.5892										19.76	19.98	20.04			19.39	17.96	18.65	18.67	19.19	19.76		19.26		20.22	20.45	21.33
1063	st.14	15.9413									16.13	16.01	15.71	16.18	16.07			15.49	16.53	15.27	14.94	14.98			15.92	16.06	16.09	16.68	17.06
1155	st.17	17.06			16.79	16.36	16.78	16.92	16.8			17.08	17.06	16.66	17.13	16.88			16.82	16.26	16.76	16.72	16.64			17.92	17.85	17.68	19.03
1018	st.17	18.157		16.98	18.9	18.31	18.4	17.96			18.52	18.16	18.21	17.91	18.58			17.9	16.78	16.88	17.34	17.96			18.9	18.78	18.6	18.62	19.45
1150	st.17	18.289				18.04	18.45	17.86	18.26	19.04	15.6	18.75	18.55	18.89	19.07	19.05	19.23			17.78	17.92	17.42	17.69	17.63			18.26	19.01	19.28
984	st.17	18.9894						17.83	18.62	18.65	18.62			17.48	19.64	18.62	19.31	19.81			18.03	18.53	18.9	19.46	19.46	19.4		19.48	20.98
1037	st.18	19.8691													20.25	20.32	20.48	20.52			17.59	19.22	18.89	18.92	19.47			20.8	22.1
1283	st.18	15.81										15.15	14.9	14.88	15.62			16.31	15.67	15.2	15.42	15.77			16.48	16.3	16.3	16.61	16.73
975	st.19	16.2612																			16.2	15.45	16.75			15.9	16.15	16.19	16.7	16.75
1154	st.19	17.0235	16.96	16.44			16.52	16.48	17.22	16.96	16.98			17.02	16.69	16.64	17.24	16.98			16.16	17.09	16.53	17.05	17.26			17.46	18.38	18.41
1062	st.19	20.4	20.89	21.03	20.41		21.09	20.99	20.23	20.88	20.46			20.53	20.24	21.29	19.69	20.98			18.58	18.86	18.89	19.28	20.08	19.63		20.14	22.65	21.98
1025	st.19	17.146			17.72	16.8	16.63		17.32	17.68	17	17.22	17.66	16.96		17.72	18.02	17.26	17.12	16.59			15.73	16.87	17.38	17.02	17.22			17
968	st.20	14.6209													13.3	14.1	15.15			13.75	13.4	13.49	14.3	14.78				16.4	16.1	16.06
1271	st.20	14.144	14.69	14.52	14.33	14.5			14.08	14.28	14.26	14.04	14.3			14.22	14.53	14.19	12.88	12.64			13.66	14.09	13.63	14.27	14.4			15.37
1281	st.20	16.0535	17.58	15.79	15.81	15.84			16.33	15.93	15.92	15.89	16.06			16.18	16.06	16.09	15.02	14.73			15.7	15.94	15.95	16.27	16.48			17.5
1206	st.20	16.2105	15.3	15.11		16.31	16.62	17.02	16.34	16.19			14.04	16.02	16.69	16.17	16.85			15.25	15.59	15.8	15.75	14.69	16.74	16.18	16.6	17.17	16.8	17.6
1006	st.21	15.5272						16.29	15.49	15.43	15.44	15.17			14.85	15.43	15.58	15.2	14.52			15.4	15.51	15.57	15.92	15.5	15.53		16.18	16.48
1116	st.21	15.835											14.45			15.14	15.99	16.27	15.09	14.49			15.53	15.39	16.28	16.66	16.44			18.29
1157	st.24	17.0865	17.92	17.48	17.29	16.32		16.02	16	15.93	15.72	16.02			16.68	16.52	16.98	16.79	17.19			16.68	16.34	17.06	16.96	17.99	17.89		18.24	19.18	19.79
999	st.25	18.25												17.68	18.68	18.06	18.67	18.72		16.75	18.03	17.38	17.48	17.64			18.62	18.87	18.74	18.53	19.9
1007	st.25	17.474																18.58	17.48	17.22	16.06			17.31	17.15	16.82	17.3	17.89			18.93
1000	st.25	18.6207											19.22	18.96	19.36	18.53	18.9			17.6	17.46	17.78	18.01	18.19			18.45	19.01	18.88	18.88	20.08
976	st.27	18.9614												19.7		18.86	19.45	18.73			17.82	17.59	18.35	18.38	18.4	18.84		18.64		19.77	20.23	20.7
1481	st.28	11.5446	9.66	10.23	10.28	10.36			10.99	11.15	10.62	10.89	10.73			10.98	11.36	11.64	11.78	10.9	10.94	11.52	11.52	11.76	12.07	12.35	12.4	12.95	13.2	12.02	13.62	14.24
1343	st.28	15.9968							15.9	16.4	15.83	15.82	15.81	15.7		16.88	17.38	17.01	16.03	15.51			14.21	15.43	15.26	15.86	15.87			15.73	16.38	16.93
1397	st.29	15.54	14.22	14.36	14.75	14.87	14.83	15.02	14.98	14.94	15.12	15.76	15.92	16.09	15.78	15.86		16.56	15.92	15.06	14.96	15.11			15.62	15.89	16.08	16.35	16.63			17.82
1060	st.31	16.3436									16.3			16.64	16.48	16.56	16.58	16.88			15.58	16.14	15.6	14.48	15.43					16.88	17.36	17.9
1377	st31	15.4532	14.86	15.09	15.26	15.94	16.01			13.71		14.09	14.52	14.75			15.18	15.03	14.46	13.81	14.16	14.8	15.63	15.38	15.87	15.23	15.36	16.87	16.82	17.51	15.98	18.16
1313	st.31	13.9727	12.99	12.95			13.06	13.72	13.59	13.08	12.73			13.21	13.61	13.55	13.83	14.11			13.53	13.55	13.45	13.83	14.01			15.02	15.9	15.68	16.4	15.6
1237	st.32	15.9396		15.04	14.7	14.84	14.7	15.27			14.53	15.75	16.07	15.55	15.74			16.44	15.2	15.66	14.86	15.3	14.98	15.03	16.05	16.35	16.45	16.7	16.57	17.47	17.63	18.74	18.81
961	st.33	16.3062														15.78		16.35		15.3		15.17	15.44	15.7			15.56	16.6	16.74	16.64	17.23	17.76	17.71
1055	st.33	16.0518			15.57	15.61	15.71	15.36	15.53	15.7		15.4	15.31	16.56	15.91	14.62			17.1	15.82	15.95	15.58	15.46			16.4	16.56	16.68	17.25	17.14			17.92
1125	Birth	16.258																			16.82	15.9	15.08	15.1			14.68	16.26	16.44	17.09	17.83			17.38
1025	Birth	16.805			16.22	15.91	16.02	16.04			16.51	16.69	17.01	17.29	17.27			17.64	16.4	16.38	16.12	15.85			15.07	16.8	16.93	16.96	16.3			19.57	19.03	17.7
1270	Birth	13.5659			11.6	11.85	12.21	12.16			12.36	12.48	13	12.88	13.36			15.01	15.02	14.36	13.72	13.8			14.45	14.06	14.05	13.72	14.07			15.19	15.06	14.04
1281	Birth	15.4167																	14.1	13.65	13.83	13.44			15.34	15.34	16.03	15.82	16.24			17.84	17.58	15.79
1006	Birth	15.5823																	15.78	15.34	14.55	14.53	15.26	15.75		15.63	15.35	15.62	16.04	16.06			16.66	16
989	Birth	20.2671	20.75			20.78	20.23	20.28	20.38	20.54	21.01		20.13	18.56	19.46	19.63	18.73			18.92	18.58	19.03	19.28	19.43			20.22	21.22	21.18	22.16	22.2	23.88		19.83
1006	Birth	15.7236	15.8		15.74		15.63	15.77	15.63			16.14	16.39	16.01	16.17	15.93			16.09	14.94	14.51	14.58	15.02			15.8	15.8	15.52	15.78	15.84			16.77	16.06
1007	Birth	17.6859				18.1	16.81			17.3	17.64	18.18	17.03	18.17			18.22	18.46	17.9	17.18	17.31	18.13		16.82	17.8	17.48	17.3	17.61			17.98	18.65	18.29	16.73
999	Birth	18.4482			19.53	19.7		17.37	17.87	17.66		17.46		18.34	17.8	17.32			18.36	19.39	18.01	17.65	16.72			18.34	19.02	17.98	18.96	19.28	19.81		20.7	18.59
1000	Birth	19.1268	18.65	19.1	19.4			19.1	19.2	19.45	18.89	18.7				20.08	19.46	20.5	20.98			17.46	17.53	18.4	18.61	18.6			19.31	19.32	19.3	20.05		18.7
1359	Birth	13.7841			12.61	12.89			12.7	12.55	12.57	12.89	12.8			13.82	13.79	13.82	13.49	13.72			13.13	13.66	13.69	13.56	13.99			15.53	16.25	15.81	15.9	14.08
1098	Birth	14.6492																15.6	14.65	13.95	14.14	14.21			14.17	14.34	14.32	14.62	14.88			15.57	15.43	14.56
1150	Birth	17.2868		17.22	18.16	17.04	16.83	18.08			17.38	16.71	15.8	16.18	16.49			17.6	16.92	16.51	16.66	16.83			16.98	17.84	18.24	17.68				19.11	19.29	16.76
1132	Birth	11.6409																		10.83	10.48	11.01	10.85	11.15			11.87	12.45	12.13	12.71	13.48			11.09
1377	Birth	13.5341						12.51	11.73	12.1	11.78	11.98			12.88	13.1	13.48	14.14	13.41	12.62		12.96	13.29	13.68	13.72	13.5	13.71		14.86	15.09	15.26	15.94	16.01
1048	Birth	15.8507																15.59	15.65	15.03	14.96	15.08	14.81	15.04	15.58	15.76	16.33		16.41	17.12	16.68	16.74	16.98
1023	Birth	18.6133							18.65	18.02	18.18	18.33	18.55		18.56	18.83	17.99	19.33	18.79	17.63		18.28	18.44	17.88	17.78	18.3			18.04	19.83	19.58	19.77	20.12
1153	Birth	16.5192													16.96	16.35	16.5			15.6	15.46	15.92	15.86	16.57			15.87	17.48	17.71	18.24				16.23
1358	Birth	13.4973									13	13.63	13.58	13.55			12.68	13.68	12.81	12.48	10.03	13.09	13.39	13.28	13.89	13.13	13.25	14.44	13.93	14.76	14.44	15.18	15.26	13.46
1270	Birth	14.3256										13.43	13.59	13.18	13.28	13.71			14.19	13.88	13.65	13.57	13.42			14.63	14.9	15.13	14.91	14.94	16		16.07	15.38
1069	Birth	18.0062													17.09		17.55			17.63	17.62	17.56	17.18	17.96			17.55	18.52	18.18	18.24	19.59	19.41
	Ave Totals	16.2753	16.1746	15.81	16.0563	15.8929	16.3126	16.5738	16.0612	15.9508	15.6947	15.5681	15.8762	16.6271	16.5636	16.3783	16.5976	16.4559	15.6132	15.2223	15.4973	15.8021	15.7429	16.0615	16.1284	16.2951	16.2865	17.1045	17.2141	17.2184	17.6772	17.8504	17.4217	16.0224
46	SD. Ave	2.0871	3.11147	2.62092	2.71034	2.47876	2.23243	2.22543	2.54015	2.64946	2.57929	2.19613	2.25647	2.03987	2.21017	2.41208	2.44667	2.30482	2.02396	2.03642	2.20941	2.07103	1.978	2.09878	1.88198	1.87167	1.88946	2.0562	2.2582	2.12321	2.24572	2.22501	1.69248	2.16809
		Average cycling weight		Normalized % daily weight change by average cycling weight =((Daily weight – Base weight) / Base weight) * 100 - not including data < stage 19
975	st.19
1154	st.19	16.8318	0.761545	-2.32784			-1.85255	-2.0902	2.30624	0.761545	0.880367			1.11801	-0.84256	-1.13962	2.42506	0.880367			-3.99136	1.53389	-1.79314	1.29625	2.54388			3.73211	9.19795	9.37618
1062	st.19	20.6442	1.19081	1.86897	-1.1343		2.15961	1.67521	-2.00622	1.14237	-0.8921			-0.553021	-1.95778	3.12841	-4.62197	1.62677			-9.99879	-8.64247	-8.49715	-6.608	-2.73281	-4.91261		-2.44217	9.71622	6.47075
1025	st.19	17.3391			2.19682	-3.10911	-4.08955		-0.110103	1.96613	-1.95564	-0.686835	1.85078	-2.18634		2.19682	3.92702	-0.456142	-1.26357	-4.32024			-9.28013	-2.7054	0.235936	-1.8403	-0.686835			-1.95564
968	st.20	14.1833													-6.22797	-0.587544	6.81551			-3.05523	-5.52291	-4.88837	0.822562	4.20682				15.6287	13.5135	13.2315
1271	st.20	14.3409	2.43423	1.24881	-0.0760697	1.10935			-1.81933	-0.424723	-0.564184	-2.09826	-0.285261			-0.843106	1.31854	-1.0523	-10.187	-11.8605			-4.74802	-1.7496	-4.95721	-0.494453	0.412044			7.17591
1281	st.20	16.1264	9.01404	-2.0858	-1.96178	-1.77575			1.26275	-1.21766	-1.27967	-1.4657	-0.411523			0.3326	-0.411523	-0.225492	-6.86059	-8.65889			-2.64389	-1.15565	-1.09364	0.890693	2.19291			8.51795
1206	st.20	16.055	-4.70258	-5.88602		1.58829	3.51915	6.01059	1.77515	0.84086			-12.5506	-0.218001	3.95515	0.716288	4.95173			-5.01401	-2.89629	-1.58829	-1.89972	-8.50202	4.26658	0.778574	3.39458	6.94488	4.6403	9.62317
1006	st.21	15.46						5.36869	0.194049	-0.194049	-0.129366	-1.87581			-3.94567	-0.194049	0.776197	-1.68176	-6.08021			-0.388098	0.323415	0.711514	2.97542	0.258732	0.452781		4.65718	6.59767
1116	st.21	15.1933											-4.8925			-0.351031	5.24353	7.08644	-0.680123	-4.62922			2.21588	1.29443	7.15226	9.65336	8.20535			20.3817
1157	st.24	16.5733	8.1255	5.47064	4.32422	-1.52856		-3.3387	-3.45937	-3.88174	-5.14883	-3.3387			0.643604	-0.321802	2.45374	1.30732	3.72084			0.643604	-1.40788	2.93644	2.33307	8.54787	7.94449		10.0563	15.7281	19.4087
999	st.25	18.2725												-3.24258	2.23013	-1.16295	2.1754	2.44904		-8.33219	-1.32713	-4.88439	-4.33712	-3.46149			1.90176	3.26994	2.55849	1.40922	8.90683
1007	st.25
1000	st.25	18.994											1.18985	-0.179004	1.92692	-2.44288	-0.494893			-7.33916	-8.07623	-6.39149	-5.18058	-4.23292			-2.86406	0.0842371	-0.60019	-0.60019	5.7176
976	st.27	19.3367												1.87899		-2.46509	0.586106	-3.13739			-7.84348	-9.03293	-5.10257	-4.94742	-4.84399	-2.56852		-3.60283		2.24099	4.61989	7.05051
1481	st.28	10.6591	-9.37313	-4.02559	-3.5565	-2.80597			3.10448	4.60554	-0.366738	2.16631	0.665245			3.01066	6.57569	9.20256	10.516	2.26013	2.63539	8.07676	8.07676	10.3284	13.2367	15.8635	16.3326	21.4925	23.838	12.7676	27.7783	33.5949
1343	st.28	16.215							-1.94265	1.14092	-2.37434	-2.43602	-2.49769	-3.17607		4.10114	7.18471	4.90287	-1.14092	-4.34783			-12.3651	-4.8412	-5.88961	-2.18933	-2.12766			-2.99106	1.01758	4.4095
1397	st.29	15.1786	-6.31529	-5.39294	-2.82353	-2.03294	-2.29647	-1.04471	-1.30824	-1.57176	-0.385882	3.83059	4.88471	6.00471	3.96235	4.48941		9.10118	4.88471	-0.781176	-1.44	-0.451765			2.90824	4.68706	5.93882	7.71765	9.56235			17.4024
1060	st.31	16.512									-1.28391			0.775194	-0.193798	0.290698	0.411822	2.22868			-5.64438	-2.25291	-5.52326	-12.3062	-6.55281					2.22868	5.13566	8.40601
1377	st31	14.941	-0.542132	0.997256	2.13506	6.6863	7.15481			-8.23907		-5.69574	-2.81775	-1.27836			1.59963	0.595676	-3.21933	-7.56977	-5.22723	-0.943712	4.61147	2.93822	6.21779	1.93427	2.80436	12.9108	12.5761	17.1943	6.95402	21.5447
1313	st.31	13.3018	-2.34418	-2.64489			-1.81793	3.14379	2.16648	-1.66758	-4.2988			-0.690268	2.31684	1.86577	3.97075	6.07572			1.71542	1.86577	1.114	3.97075	5.32395			12.9169	19.5325	17.8786	23.2914	17.2772
1237	st.32	15.219		-1.17616	-3.41021	-2.49031	-3.41021	0.335107			-4.52724	3.48906	5.59169	2.17491	3.42335			8.02287	-0.124844	2.89769	-2.35889	0.532229	-1.57041	-1.24187	5.46028	7.4315	8.08857	9.73126	8.87706	14.7907	15.842	23.1356	23.5955
961	st.33	15.78														0		3.61217		-3.04183		-3.86565	-2.15463	-0.506971			-1.39417	5.19645	6.08365	5.44994	9.18885	12.5475	12.2307
1055	st.33	15.5709			-0.00583839	0.251051	0.893274	-1.35451	-0.262728	0.829052		-1.09762	-1.67562	6.35217	2.17772	-6.10696			9.82018	1.59972	2.43461	0.0583839	-0.712284			5.32461	6.35217	7.12284	10.7835	10.0771			15.0864
1125	Birth
1025	Birth	16.5511			-2.00054	-3.87352	-3.20892	-3.08808			-0.248389	0.839151	2.77256	4.46429	4.34345			6.57895	-0.912997	-1.03383	-2.60473	-4.23604			-8.94871	1.50376	2.28921	2.47046	-1.51719			18.2398	14.9772	6.94146
1270	Birth	12.4333			-6.70241	-4.69169	-1.79625	-2.19839			-0.589812	0.375335	4.55764	3.59249	7.45308			20.7239	20.8043	15.496	10.3485	10.992			16.2198	13.0831	13.0027	10.3485	13.1635			22.1716	21.126	12.9223
1281	Birth
1006	Birth
989	Birth	20.04	3.54291			3.69261	0.948104	1.1976	1.69661	2.49501	4.84032		0.449102	-7.38523	-2.89421	-2.04591	-6.53693			-5.58882	-7.28543	-5.03992	-3.79242	-3.04391			0.898204	5.88822	5.68862	10.5788	10.7784	19.1617		-1.0479
1006	Birth	15.921	-0.760003		-1.13686		-1.82777	-0.948433	-1.82777			1.37554	2.94579	0.55901	1.56397	0.0565291			1.06149	-6.16167	-8.86251	-8.42284	-5.65919			-0.760003	-0.760003	-2.51869	-0.885623	-0.508762			5.33258	0.873061
1007	Birth	17.6812				2.36833	-4.92754			-2.15624	-0.233298	2.82078	-3.68328	2.76423			3.04701	4.40438	1.23719	-2.83492	-2.09968	2.538		-4.87098	0.671615	-1.13821	-2.15624	-0.402969			1.68964	5.47897	3.44291	-5.37999
999	Birth	18.1167			7.80129	8.73965		-4.12144	-1.36155	-2.5207		-3.62466		1.23275	-1.74793	-4.39742			1.34315	7.02852	-0.588776	-2.5759	-7.70929			1.23275	4.9862	-0.75437	4.65501	6.42134	9.34683		14.2594	2.6127
1000	Birth	19.203	-2.87976	-0.536375	1.02588			-0.536375	-0.0156226	1.28626	-1.62995	-2.61938				4.56699	1.33833	6.75415	9.25376			-9.07671	-8.71218	-4.18164	-3.08806	-3.14013			0.557205	0.60928	0.505129	4.41077		-2.61938
1359	Birth	12.9578			-2.68393	-0.523066			-1.98937	-3.14697	-2.99263	-0.523066	-1.21763			6.65409	6.42257	6.65409	4.10736	5.88235			1.3291	5.41931	5.65083	4.64757	7.96604			19.8508	25.4073	22.0117	22.7062	8.66061
1098	Birth
1150	Birth	16.989		1.3597	6.8927	0.300194	-0.9359	6.4218			2.30149	-1.64224	-6.99865	-4.7619	-2.93719			3.59644	-0.406145	-2.81947	-1.93655	-0.9359			-0.0529755	5.00912	7.36359	4.06734				12.4845	13.5441	-1.34793
1132	Birth
1377	Birth	12.445						0.522298	-5.74528	-2.7722	-5.34351	-3.73644			3.49538	5.26316	8.31659	13.6199	7.75412	1.40619		4.13821	6.78988	9.92366	10.2451	8.4773	10.1647		19.4054	21.2535	22.6195	28.0836	28.646
1048	Birth
1023	Birth	18.3888							1.42071	-2.0053	-1.1352	-0.319489	0.876895		0.931276	2.39956	-2.16845	5.11862	2.18204	-4.12616		-0.591394	0.278703	-2.76664	-3.31045	-0.482632			-1.89654	7.83767	6.47815	7.51139	9.41472
1153	Birth	16.6033													2.14816	-1.5258	-0.622365			-6.04296	-6.88617	-4.11564	-4.47701	-0.200763			-4.41678	5.28006	6.66533	9.85746				-2.24854
1358	Birth	13.288									-2.16737	2.57375	2.19747	1.9717			-4.57556	2.95003	-3.59723	-6.08067		-1.49007	0.76761	-0.0602047	4.5304	-1.18904	-0.285972	8.66948	4.83143	11.0777	8.66948	14.2384	14.8405	1.2944
1270	Birth	13.438										-0.0595327	1.13112	-1.91993	-1.17577	2.02411			5.59607	3.28918	1.57762	0.982289	-0.133949			8.87037	10.8796	12.5912	10.954	11.1773	19.0653		19.5862	14.4516
1069	Birth	17.32													-1.32794		1.32794			1.78984	1.7321	1.38568	-0.808314	3.69515			1.32794	6.92841	4.96536	5.31178	13.1062	12.067
	Average	16.0569	-0.142157	-1.01002	-0.0656474	0.112051	-0.765876	0.350252	-0.396088	-0.701443	-1.28368	-0.59778	-0.359893	0.317293	0.721691	0.603865	1.90504	4.47922	1.99201	-2.13755	-2.67279	-1.51831	-2.25559	-0.712481	1.86545	2.94367	3.73127	6.13083	7.83628	8.72063	11.6918	15.5614	15.6277	2.92602
	St.dev	2.27799	5.25993	3.20068	3.80989	3.66299	3.20182	3.25574	2.21504	2.73606	2.31462	2.5131	4.16618	3.29725	3.13795	2.90394	3.73322	5.03936	6.597	5.66957	4.66906	4.61863	4.5472	5.0176	6.11899	5.26024	5.15389	6.14039	6.53285	6.67608	8.30941	8.13781	7.0226	6.39121
